# Supplementary material for: Inflammatory modulation by cord blood stem cells prevented digit deformation in recessive dystrophic epidermolysis bullosa
Source: Mol Ther. 2025 Aug 28;33(11):5427–41. doi: 10.1016/j.ymthe.2025.08.038 (PMC12628145; doi:10.1016/j.ymthe.2025.08.038)
Supplement: Table S1. Source data for figures and statistical analyses — Raw data were collected, organized into spreadsheets, and analyzed in R. Tabs include: CBC (complete blood count), cytokine Data, CTCF (corrected total cell fluorescence), movement data, stimulated stromal cells, USSC 1-day treatment, and RAW macrophage pre-conditioning (RAW 264.7 macrophages). [file mmc2.xlsx]

## Sheet: CBC Data
Genotype	Treatment	Age	Age.Cat	Age.Cat2	Age.Treatment	MotherID	WBC	LYM	MON	NEU	NLR	MLR	PLT	SII
C7 WT	WT	7	d6-10	Wk1	WT 1w	858	2.79	1.23	0.35	1.21	0.98374	0.284553	85	83.6179
C7 Het	WT	7	d6-10	Wk1	WT 1w	858	3.26	1.99	0.03	1.25	0.628141	0.0150754	106	66.5829
Hypo	C7 Hypo	7	d6-10	Wk1	C7 Hypo 1w	858	10.45	3.58	0.54	6.32	1.76536	0.150838	620	1094.53
Hypo	C7 Hypo	7	d6-10	Wk1	C7 Hypo 1w	858	23.19	3	2.34	17.84	5.94667	0.78	551	3276.61
C7 WT	WT	7	d6-10	Wk1	WT 1w	848	3.68	2.46	0.02	1.2	0.487805	0.00813008	127	61.9512
C7 WT	WT	7	d6-10	Wk1	WT 1w	848	7.22	1.35	0.73	5.14	3.80741	0.540741	381	1450.62
Hypo	C7 Hypo	7	d6-10	Wk1	C7 Hypo 1w	848	11.2	2.59	0.49	8.12	3.13514	0.189189	402	1260.32
Hypo	C7 Hypo	7	d6-10	Wk1	C7 Hypo 1w	848	16.36	3.54	1.21	11.61	3.27966	0.341808	273	895.347
C7 Het	WT	8	d6-10	Wk1	WT 1w	3	4.11	3.23	0.03	0.85	0.263158	0.00928793	287	75.5263
Hypo	C7 Hypo	8	d6-10	Wk1	C7 Hypo 1w	3	18.4	7.51	0.48	10.41	1.38615	0.0639148	138	191.289
C7 WT	WT	9	d6-10	Wk1	WT 1w	4769	5.96	3.29	0.61	2.06	0.62614	0.18541	272	170.31
C7 WT	WT	9	d6-10	Wk1	WT 1w	4769	7.88	2.88	0.05	4.95	1.71875	0.0173611	350	601.562
C7 WT	WT	9	d6-10	Wk1	WT 1w	4769	5.44	3.09	0.61	1.74	0.563107	0.197411	336	189.204
Hypo	C7 Hypo	9	d6-10	Wk1	C7 Hypo 1w	4769	24.36	5.06	1.78	17.51	3.46047	0.351779	397	1373.81
Hypo	C7 Hypo	9	d6-10	Wk1	C7 Hypo 1w	4769	14.99	3.48	0.97	10.54	3.02874	0.278736	343	1038.86
Hypo	C7 Hypo	9	d6-10	Wk1	C7 Hypo 1w	4769	23.65	6.49	1.65	15.51	2.38983	0.254237	324	774.305
C7 WT	WT	13	d11-15	Wk2	WT 2w	4778	11.65	9.74	0.08	1.83	0.187885	0.00821355	169	31.7526
Hypo	C7 Hypo	13	d11-15	Wk2	C7 Hypo 2w	4778	10.57	6.3	0.5	3.78	0.6	0.0793651	187	112.2
	WT	14	d11-15	Wk2	WT 2w	629	3.71	3.2	0.13	0.38	0.11875	0.040625	4	0.475
Hypo	C7 Hypo	14	d11-15	Wk2	C7 Hypo 2w	629	2.64	1.42	0.14	1.09	0.767606	0.0985915	419	321.627
C7 WT	WT	15	d11-15	Wk2	WT 2w	540	5.07	3.56	0.57	0.94	0.264045	0.160112	295	77.8933
C7 WT	WT	15	d11-15	Wk2	WT 2w	540	2.92	2.5	0.16	0.26	0.104	0.064	376	39.104
Hypo	C7 Hypo	15	d11-15	Wk2	C7 Hypo 2w	540	5.33	2.05	0.04	3.24	1.58049	0.0195122	218	344.546
Hypo	C7 Hypo	15	d11-15	Wk2	C7 Hypo 2w	540	5.23	2.84	0.38	2.01	0.707746	0.133803	373	263.989
C7 WT	WT	15	d11-15	Wk2	WT 2w	537	5.36	4.51	0.2	0.66	0.146341	0.0443459	247	36.1463
Hypo	C7 Hypo	15	d11-15	Wk2	C7 Hypo 2w	537	4.47	2.64	0.24	1.59	0.602273	0.0909091	250	150.568
C7 WT	WT	17	d16-20	Wk2	WT 2w	4768	2.79	2.57	0.07	0.16	0.0622568	0.0272374	293	18.2412
Hypo	C7 Hypo	17	d16-20	Wk2	C7 Hypo 2w	4768	4.84	2	0.46	2.39	1.195	0.23	229	273.655
C7 WT	WT	18	d16-20	Wk2	WT 2w	538	6.82	3.95	0.63	2.23	0.564557	0.159494	321	181.223
Hypo	C7 Hypo	18	d16-20	Wk2	C7 Hypo 2w	538	5.29	2.68	0.34	2.27	0.847015	0.126866	268	227
C7 Het	WT	19	d16-20	Wk2	WT 2w	892	5.99	4.91	0.36	0.72	0.14664	0.0733198	209	30.6477
Hypo	C7 Hypo	19	d16-20	Wk2	C7 Hypo 2w	892	4.54	1.48	0.47	2.59	1.75	0.317568	141	246.75
C7 Het	WT	13	d11-15	Wk2	WT 2w	4846	5.91	5.3	0.08	0.53	0.1	0.0150943	254	25.4
Hypo	C7 Hypo	13	d11-15	Wk2	C7 Hypo 2w	4846	2.91	1.61	0.07	1.22	0.757764	0.0434783	426	322.807
C7 WT	WT	14	d11-15	Wk2	WT 2w	4778	2.78	2.57	0.14	0.08	0.0311284	0.0544747	21	0.653696
Hypo	C7 Hypo	14	d11-15	Wk2	C7 Hypo 2w	4778	7.05	4.02	0.48	2.55	0.634328	0.119403	224	142.09
C7 Het	WT	17	d16-20	Wk2	WT 2w	858	3.38	3.28	0.05	0.05	0.0152439	0.0152439	25	0.381098
C7 WT	WT	17	d16-20	Wk2	WT 2w	858	1.42	1.38	0.01	0.03	0.0217391	0.00724638	93	2.02174
Hypo	C7 Hypo	17	d16-20	Wk2	C7 Hypo 2w	858	4.41	2.9	0.25	1.25	0.431034	0.0862069	152	65.5172
Hypo	C7 Hypo	17	d16-20	Wk2	C7 Hypo 2w	858	3.55	1.48	0.08	1.99	1.34459	0.0540541	65	87.3986
C7 Het	WT	14	d11-15	Wk2	WT 2w	4	10.61	8.99	0.43	1.18	0.131257	0.0478309	116	15.2258
Hypo	C7 Hypo	14	d11-15	Wk2	C7 Hypo 2w	4	5.85	3.45	0.26	2.13	0.617391	0.0753623	303	187.07
	WT	13	d11-15	Wk2	WT 2w	4846	10.85	8.21	0.9	1.73	0.210719	0.109622	143	30.1328
Hypo	C7 Hypo	13	d11-15	Wk2	C7 Hypo 2w	4846	5.58	2.89	0.52	2.16	0.747405	0.179931	80	59.7924
C7 Het	WT	7	d6-10	Wk1	WT 1w	13	3.44	2.22	0.22	1	0.45045	0.0990991	164	73.8739
Hypo	C7 Hypo	7	d6-10	Wk1	C7 Hypo 1w	13	10.62	4.9	0.08	5.64	1.15102	0.0163265	149	171.502
Hypo	C7 Hypo + USSC	15	d11-15	Wk2	USSC 2w	540	7.54	5.67	0.18	1.69	0.29806	0.031746	285	84.9471
Hypo	C7 Hypo + USSC	15	d11-15	Wk2	USSC 2w	540	9.19	5.41	0.6	3.18	0.5878	0.110906	77	45.2606
Hypo	C7 Hypo + USSC	15	d11-15	Wk2	USSC 2w	540	2.59	2.05	0.07	0.47	0.229268	0.0341463	44	10.0878
Hypo	C7 Hypo + USSC	13	d11-15	Wk2	USSC 2w	539	5.33	4.96	0.03	0.34	0.0685484	0.00604839	92	6.30645
Hypo	C7 Hypo + USSC	13	d11-15	Wk2	USSC 2w	539	18.71	7.87	0.46	10.38	1.31893	0.0584498	247	325.776
Hypo	C7 Hypo + USSC	14	d11-15	Wk2	USSC 2w	892	6.67	4.21	0.13	2.33	0.553444	0.0308789	417	230.786
Hypo	C7 Hypo + USSC	14	d11-15	Wk2	USSC 2w	978	2.95	1.46	0.02	1.47	1.00685	0.0136986	385	387.637
C7 Het	WT	6	d6-10	Wk1	WT 1w	858	5.97	4.04	0.24	1.7	0.420792	0.0594059	139	58.4901
Hypo	C7 Hypo	6	d6-10	Wk1	C7 Hypo 1w	858	14.64	4.31	1.22	9.11	2.11369	0.283063	64	135.276
C7 Het	WT	7	d6-10	Wk1	WT 1w	978	7.75	5.13	0.04	2.58	0.502924	0.00779727	190	95.5556
Hypo	C7 Hypo	7	d6-10	Wk1	C7 Hypo 1w	978	14.09	8.46	1.12	4.51	0.533097	0.132388	231	123.145
	WT	14	d11-15	Wk2	WT 2w	978	6.49	6.04	0.22	0.22	0.0364238	0.0364238	243	8.85099
Hypo	C7 Hypo	14	d11-15	Wk2	C7 Hypo 2w	978	5.95	5.54	0.04	0.38	0.0685921	0.00722022	424	29.083
C7 Het	WT	20	d16-20	Wk3	WT 3w+	547	7.27	6.99	0.21	0.07	0.0100143	0.0300429	301	3.01431
Hypo	C7 Hypo	20	d16-20	Wk3	C7 Hypo 3w+	547	2.36	1.76	0.17	0.44	0.25	0.0965909	26	6.5
C7 WT	WT	7	d6-10	Wk1	WT 1w	107	2.06	1.89	0.15	0.02	0.010582	0.0793651	303	3.20635
C7 Het	WT	7	d6-10	Wk1	WT 1w	107	1.83	1.73	0.01	0.09	0.0520231	0.00578035	223	11.6012
Hypo	C7 Hypo + USSC	7	d6-10	Wk1	USSC 1w	107	1.53	0.81	0.09	0.64	0.790123	0.111111	189	149.333
Hypo	C7 Hypo + USSC	7	d6-10	Wk1	USSC 1w	107	3.2	2.76	0.02	0.43	0.155797	0.00724638	96	14.9565
C7 Het	WT	7	d6-10	Wk1	WT 1w	92	2.15	1.98	0.13	0.04	0.020202	0.0656566	35	0.707071
Hypo	C7 Hypo + USSC	7	d6-10	Wk1	USSC 1w	92	6.52	4.71	0.1	1.7	0.360934	0.0212314	43	15.5202
C7 WT	WT	7	d6-10	Wk1	WT 1w	109	2.41	1.92	0.01	0.47	0.244792	0.00520833	28	6.85417
C7 Het	WT	7	d6-10	Wk1	WT 1w	109	2.93	2.08	0.23	0.62	0.298077	0.110577	40	11.9231
Hypo	C7 Hypo + USSC	7	d6-10	Wk1	USSC 1w	109	7.07	5.79	0.27	1.02	0.176166	0.0466321	58	10.2176
Hypo	C7 Hypo + USSC	7	d6-10	Wk1	USSC 1w	109	9.26	5.68	0.15	3.43	0.603873	0.0264085	61	36.8363
C7 WT	WT	7	d6-10	Wk1	WT 1w	110	3.05	2.8	0.1	0.15	0.0535714	0.0357143	30	1.60714
Hypo	C7 Hypo + USSC	7	d6-10	Wk1	USSC 1w	110	15.08	10.84	0.57	3.66	0.337638	0.052583	39	13.1679
C7 WT	WT	7	d6-10	Wk1	WT 1w	112	3.07	2.7	0.02	0.36	0.133333	0.00740741	62	8.26667
Hypo	C7 Hypo + USSC	7	d6-10	Wk1	USSC 1w	112	11.93	8.07	0.52	3.34	0.413879	0.0644362	71	29.3854
C7 Het	WT	21	d21-30	Wk3	WT 3w+	198	1.33	0.9	0.11	0.31	0.344444	0.122222	244	84.0444
Hypo	C7 Hypo	21	d21-30	Wk3	C7 Hypo 3w+	198	3.58	1.92	0.28	1.38	0.71875	0.145833	111	79.7812
C7 Het	WT	22	d21-30	Wk3	WT 3w+	171	3.95	3.74	0.17	0.04	0.0106952	0.0454545	139	1.48663
C7 Het	WT	22	d21-30	Wk3	WT 3w+	171	1.52	1.42	0.09	0.02	0.0140845	0.0633803	77	1.08451
C7 WT	WT	22	d21-30	Wk3	WT 3w+	171	1.25	1.1	0.02	0.12	0.109091	0.0181818	54	5.89091
Hypo	C7 Hypo + USSC	22	d21-30	Wk3	USSC 3w+	171	5.88	2.72	0.05	3.11	1.14338	0.0183824	117	133.776
Hypo	C7 Hypo + USSC	22	d21-30	Wk3	USSC 3w+	171	4.25	2.11	0.24	1.9	0.900474	0.113744	78	70.237
Hypo	C7 Hypo + USSC	22	d21-30	Wk3	USSC 3w+	171	5.94	3.12	0.2	2.62	0.839744	0.0641026	111	93.2115
C7 Het	WT	21	d21-30	Wk3	WT 3w+	195	14.79	14.34	0.29	0.15	0.0104603	0.0202232	196	2.05021
C7 WT	WT	21	d21-30	Wk3	WT 3w+	195	1.77	1.72	0.01	0.04	0.0232558	0.00581395	84	1.95349
Hypo	C7 Hypo + USSC	21	d21-30	Wk3	USSC 3w+	195	1.9	1.63	0.15	0.12	0.0736196	0.0920245	47	3.46012
C7 Het	WT	14	d11-15	Wk2	WT 2w	185	2.84	2.19	0.12	0.53	0.242009	0.0547945	80	19.3607
C7 Het	WT	14	d11-15	Wk2	WT 2w	185	7.87	6.85	0.59	0.43	0.0627737	0.0861314	138	8.66277
Hypo	C7 Hypo	14	d11-15	Wk2	C7 Hypo 2w	185	3.06	2.38	0.11	0.58	0.243697	0.0462185	109	26.563
Hypo	C7 Hypo	14	d11-15	Wk2	C7 Hypo 2w	185	8.22	4.38	0.34	3.5	0.799087	0.0776256	194	155.023
C7 Het	WT	14	d11-15	Wk2	WT 2w	132	3.45	2.94	0.14	0.36	0.122449	0.047619	71	8.69388
C7 Het	WT	14	d11-15	Wk2	WT 2w	132	15.95	13.76	1.91	0.28	0.0203488	0.138808	167	3.39826
C7 Het	WT	14	d11-15	Wk2	WT 2w	132	5.59	5.3	0.14	0.15	0.0283019	0.0264151	69	1.95283
Hypo	C7 Hypo	14	d11-15	Wk2	C7 Hypo 2w	132	10.82	9.86	0.38	0.58	0.0588235	0.0385396	195	11.4706
Hypo	C7 Hypo	14	d11-15	Wk2	C7 Hypo 2w	132	19.03	17.5	0.64	0.89	0.0508571	0.0365714	118	6.00114
Hypo	C7 Hypo	14	d11-15	Wk2	C7 Hypo 2w	132	3.5	3.33	0.14	0.04	0.012012	0.042042	63	0.756757
	WT	7	d6-10	Wk1	WT 1w	184	5.28	2.58	0.56	2.14	0.829457	0.217054	74	61.3798
	WT	7	d6-10	Wk1	WT 1w	184	4.83	3.94	0.15	0.75	0.190355	0.0380711	102	19.4162
Hypo	C7 Hypo	7	d6-10	Wk1	C7 Hypo 1w	184	1.81	1.18	0.04	0.58	0.491525	0.0338983	25	12.2881
Hypo	C7 Hypo	7	d6-10	Wk1	C7 Hypo 1w	184	11.89	4.37	0.09	7.44	1.70252	0.020595	75	127.689
	WT	7	d6-10	Wk1	WT 1w	198	3.49	2.78	0.02	0.68	0.244604	0.00719425	73	17.8561
	WT	7	d6-10	Wk1	WT 1w	198	2.61	1.97	0.2	0.43	0.218274	0.101523	88	19.2081
	WT	7	d6-10	Wk1	WT 1w	198	4.98	3.46	0.16	1.36	0.393064	0.0462428	117	45.9884
Hypo	C7 Hypo	7	d6-10	Wk1	C7 Hypo 1w	198	12.87	5.01	0.87	6.98	1.39321	0.173653	72	100.311
Hypo	C7 Hypo	7	d6-10	Wk1	C7 Hypo 1w	198	9.81	4.02	0.86	4.93	1.22637	0.21393	37	45.3756
Hypo	C7 Hypo	7	d6-10	Wk1	C7 Hypo 1w	198	5.08	2.96	0.22	1.9	0.641892	0.0743243	89	57.1284
Hypo	C7 Hypo	7	d6-10	Wk1	C7 Hypo 1w	198	4.65	2.35	0.22	2.08	0.885106	0.093617	57	50.4511

## Sheet: Cytokine Data
Genotype	Treatment	Age	Age.Cat	Age.Cat2	Age.Treatment	MotherID	IL1aConc	IL1RAConc	mLIF	P.hLIF	P.IL6Conc	P.TNFConc	P.IL17AConc	P.IL10Conc
C7 Hypo + USSC	C7 Hypo + USSC	15	d11-15	Wk2	C7 Hypo + USSC 2w	540	2848.94	3381.9	9.7605	26.161	16.2485	55.9557	5.53438	40.6312
C7 Hypo + USSC	C7 Hypo + USSC	15	d11-15	Wk2	C7 Hypo + USSC 2w	540	3346.14	3653.93	5.057	20.853	12.1946	45.1472	4.52812	40.6312
C7 Hypo + USSC	C7 Hypo + USSC	15	d11-15	Wk2	C7 Hypo + USSC 2w	540	2371.46	3260.35	8.6585	19.521
C7 Hypo + USSC	C7 Hypo + USSC	13	d11-15	Wk2	C7 Hypo + USSC 2w	539	5193.9	1200.76	3.495	19.675	117.129	76.7529	5.70209	31.1628
C7 Hypo + USSC	C7 Hypo + USSC	13	d11-15	Wk2	C7 Hypo + USSC 2w	539	1784.34	3056.82	5.943	16.22
C7 Hypo + USSC	C7 Hypo + USSC	14	d11-15	Wk2	C7 Hypo + USSC 2w	892	6016.31	7182.66	6.4575
C7 Hypo + USSC	C7 Hypo + USSC	14	d11-15	Wk2	C7 Hypo + USSC 2w	978
C7 WT	WT	7	d6-10	Wk1	WT 1w	107	3009.62	4263.97	0		2.81028	28.8437	-5.25e-15	12.2259
C7 Het	WT	7	d6-10	Wk1	WT 1w	107
C7 Hypo + USSC	C7 Hypo + USSC	7	d6-10	Wk1	C7 Hypo + USSC 1w	107	4584.85	7803.01	3.4135		13.6174	64.6954	4.94657	53.887
C7 Hypo + USSC	C7 Hypo + USSC	7	d6-10	Wk1	C7 Hypo + USSC 1w	107	4583.32	3207.25	1.308		23.3039	64.6954	2.76801	32.1003
C7 Het	WT	7	d6-10	Wk1	WT 1w	92	2452.96	1897.73	0		7.92175	18.6055	1.67708	5.58863
C7 Hypo + USSC	C7 Hypo + USSC	7	d6-10	Wk1	C7 Hypo + USSC 1w	92	4373.54	4674.81	0.0945		24.5078	85.4297	5.53438	7.48232
C7 WT	WT	7	d6-10	Wk1	WT 1w	109	2231.2	2627.13
C7 Het	WT	7	d6-10	Wk1	WT 1w	109
C7 Hypo + USSC	C7 Hypo + USSC	7	d6-10	Wk1	C7 Hypo + USSC 1w	109	2943.38	3614.5			9.55247	54.6073	3.01875	9.37601
C7 Hypo + USSC	C7 Hypo + USSC	7	d6-10	Wk1	C7 Hypo + USSC 1w	109	2621.87	3283.75			19.4793	72.7405	1.34166	31.1628
C7 WT	WT	7	d6-10	Wk1	WT 1w	110
C7 Hypo + USSC	C7 Hypo + USSC	7	d6-10	Wk1	C7 Hypo + USSC 1w	110					59.9152	81.432	4.77886	45.3748
C7 WT	WT	7	d6-10	Wk1	WT 1w	112	2786.45	4169.65			3.0133	40.3965	2.51562	16.9508
C7 Hypo + USSC	C7 Hypo + USSC	7	d6-10	Wk1	C7 Hypo + USSC 1w	112	2311.41	2853.06			16.4527	74.7542	4.36042	40.6312
C7 Het	WT	14	d11-15	Wk2	WT 2w	101	7020.06	1907.92	1.557
C7 Hypo	C7 Hypo	14	d11-15	Wk2	C7 Hypo + USSC 2w	101	10829.4	2566.33	7.3925
C7 Hypo	C7 Hypo	15	d11-15	Wk2	C7 Hypo + USSC 2w	557
C7 Het	WT	21	d21-30	Wk3	WT 3w+	198
C7 Hypo	C7 Hypo	21	d21-30	Wk3	C7 Hypo 3w+	198
C7 Het	WT	22	d21-30	Wk3	WT 3w+	171
C7 Het	WT	22	d21-30	Wk3	WT 3w+	171	2655.13	2538.78
C7 WT	WT	22	d21-30	Wk3	WT 3w+	171	2366.64	7149.42	5.667
C7 Hypo + USSC	C7 Hypo + USSC	22	d21-30	Wk3	C7 Hypo + USSC 3w+	171	1917.71	4178.04	28.867	19.135
C7 Hypo + USSC	C7 Hypo + USSC	22	d21-30	Wk3	C7 Hypo + USSC 3w+	171	1953.82	2702.52	59.4805	19.54
C7 Hypo + USSC	C7 Hypo + USSC	22	d21-30	Wk3	C7 Hypo + USSC 3w+	171	2093.33	1383.58	128.042	17.822
C7 Het	WT	21	d21-30	Wk3	WT 3w+	195	10171.9	26736.1
C7 WT	WT	21	d21-30	Wk3	WT 3w+	195	6550.6	16710.5
C7 Hypo + USSC	C7 Hypo + USSC	21	d21-30	Wk3	C7 Hypo + USSC 3w+	195	10570.6	10737.4	98.4925	13.826
C7 Het	WT	14	d11-15	Wk2	WT 2w	185	6294.91	8188.75	0		4.2427	38.3673	1.17396	8.43854
C7 Het	WT	14	d11-15	Wk2	WT 2w	185	6239.36	4924.64	2.322		5.06146	39.7248	2.0125	48.206
C7 Hypo	C7 Hypo	14	d11-15	Wk2	C7 Hypo 2w	185	8411.42	2856.49	1.9575		12.1946	35.65	4.52812	41.5687
C7 Hypo	C7 Hypo	14	d11-15	Wk2	C7 Hypo 2w	185	7985.88	2501.63	0.433		20.0859	57.3034	4.19271	88.9296
C7 Het	WT	14	d11-15	Wk2	WT 2w	132	8915.75	2225.82	0.5895		6.28832	34.2903	2.85104	50.0997
C7 Het	WT	14	d11-15	Wk2	WT 2w	132	7458.39	1828.43	0
C7 Het	WT	14	d11-15	Wk2	WT 2w	132	9021.08	2919.3	0
C7 Hypo	C7 Hypo	14	d11-15	Wk2	C7 Hypo 2w	132	5954.05	2190.46	0.2665	18.98	12.8058	65.3735	3.85729	34.9502
C7 Hypo	C7 Hypo	14	d11-15	Wk2	C7 Hypo 2w	132	6022.87	1698.28	0.0455	19.115
C7 Hypo	C7 Hypo	14	d11-15	Wk2	C7 Hypo 2w	132	8282.64	3580.14	0.4585	21.702
	WT	7	d6-10	Wk1	WT 1w	184					2.60316	61.3418	1.00625	27.3754
	WT	7	d6-10	Wk1	WT 1w	184
C7 Hypo	C7 Hypo	7	d6-10	Wk1	C7 Hypo 1w	184					47.4835	51.9082	3.6049	46.3123
C7 Hypo	C7 Hypo	7	d6-10	Wk1	C7 Hypo 1w	184					18.0692	82.7653	3.35416	48.206
	WT	7	d6-10	Wk1	WT 1w	198					6.69693	37.009	-5.25e-15	1.82001
	WT	7	d6-10	Wk1	WT 1w	198
	WT	7	d6-10	Wk1	WT 1w	198
C7 Hypo	C7 Hypo	7	d6-10	Wk1	C7 Hypo 1w	198					12.3997	76.0913	3.6049	8.43854
C7 Hypo	C7 Hypo	7	d6-10	Wk1	C7 Hypo 1w	198					3.42327	37.009	-5.25e-15	6.54485
C7 Hypo	C7 Hypo	7	d6-10	Wk1	C7 Hypo 1w	198					40.8084	74.7542	6.20521	40.6312
C7 Hypo	C7 Hypo	7	d6-10	Wk1	C7 Hypo 1w	198
C7 WT	WT	21	d21-30	Wk3	WT 3w+	102	1171.29	1956.21	8.8105
C7 Het	WT	21	d21-30	Wk3	WT 3w+	102
C7 Hypo	C7 Hypo	21	d21-30	Wk3	C7 Hypo 3w+	102	2526.84	1543.34	21.826	15.853
C7 Hypo	C7 Hypo	21	d21-30	Wk3	C7 Hypo 3w+	102	2414.31	1842.79	35.1045	15.004
C7 Het	WT	21	d21-30	Wk3	WT 3w+	109	1171.62	839.91	10.1785
C7 Hypo	C7 Hypo	21	d21-30	Wk3	C7 Hypo 3w+	109	4149.46	1481.84	13.97	15.737
C7 WT	WT	7	d6-10	Wk1	WT 1w	102	2954.79	2087.15	1.008		-0.887869	20.6511		-2.92359
C7 WT	WT	7	d6-10	Wk1	WT 1w	102
C7 WT	WT	7	d6-10	Wk1	WT 1w	102
C7 Hypo	C7 Hypo	7	d6-10	Wk1	C7 Hypo 1w	102	2204.36	2790.84	0.312		29.7072	68.7213	5.28198	25.4817
C7 Hypo	C7 Hypo	7	d6-10	Wk1	C7 Hypo 1w	102	2782.29	2435.94	0.6855		14.4283	69.3983	1.34166	31.1628
C7 Hypo	C7 Hypo	7	d6-10	Wk1	C7 Hypo 1w	102	4085.94	1008.06	13.492
C7 Het	WT	20	d16-20	Wk3	WT 3w+	547	1043.41	1548.73	5.1015	5.32983
C7 Hypo	C7 Hypo	20	d16-20	Wk3	C7 Hypo 3w+	547	5260.05	3954.6	9.605	16.656
C7 Het	WT	11	d11-15	Wk2	WT 2w	92	2395.37	2385.98
C7 WT	WT	11	d11-15	Wk2	WT 2w	92	2539.5	2109.66
C7 Hypo	C7 Hypo	11	d11-15	Wk2	C7 Hypo 2w	92	4484.96	1694.1
C7 Hypo	C7 Hypo	11	d11-15	Wk2	C7 Hypo 2w	92	5913.15	1981.86
C7 Het	WT	18	d16-20	Wk3	WT 2w	132
C7 Hypo	C7 Hypo	18	d16-20	Wk3	C7 Hypo 2w	132
C7 Het	WT	29	d21-30	Wk3	WT 3w+	169
C7 Het	WT	29	d21-30	Wk3	WT 3w+	169
C7 Hypo	C7 Hypo	29	d21-30	Wk3	C7 Hypo 3w+	169
C7 Hypo	C7 Hypo	29	d21-30	Wk3	C7 Hypo 3w+	169
	WT	16	d16-20	Wk2	WT 2w	101
C7 Hypo	C7 Hypo	16	d16-20	Wk2	C7 Hypo 2w	101
C7 WT	WT	13	d11-15	Wk2	WT 2w	4778	3238.82	3319.77
C7 Hypo	C7 Hypo	13	d11-15	Wk2	C7 Hypo 2w	4778	6983.13	3400.74
C7 Het	WT	13	d11-15	Wk2	WT 2w	4846	3981.51	4801.11
C7 Hypo	C7 Hypo	13	d11-15	Wk2	C7 Hypo 2w	4846	3387.44	3411.44
	WT	14	d11-15	Wk2	WT 2w	629		2694.5
C7 Hypo	C7 Hypo	14	d11-15	Wk2	C7 Hypo 2w	629	4734.34	3450.04
C7 Het	WT	14	d11-15	Wk2	WT 2w	4778	4901.55	2505.65
C7 Hypo	C7 Hypo	14	d11-15	Wk2	C7 Hypo 2w	4778	8898.83	4508.74
C7 WT	WT	8	d6-10	Wk1	WT 1w	858	2787.78	8538.36
C7 Hypo	C7 Hypo	8	d6-10	Wk1	C7 Hypo 1w	858	2695.74	5928.97
C7 Hypo	C7 Hypo	8	d6-10	Wk1	C7 Hypo 1w	858	2690.75	5294.33
C7 Hypo	C7 Hypo	8	d6-10	Wk1	C7 Hypo 1w	858	4059.13	4978.29
C7 Het	WT	14	d11-15	Wk2	WT 2w	978
C7 Hypo	C7 Hypo	14	d11-15	Wk2	C7 Hypo 2w	978
C7 Het	WT	14	d11-15	Wk2	WT 2w	198	4289.5	758.49
C7 WT	WT	14	d11-15	Wk2	WT 2w	198	5969.55	987.22
C7 Het	WT	14	d11-15	Wk2	WT 2w	198	3416.88	815.78
C7 Hypo	C7 Hypo	14	d11-15	Wk2	C7 Hypo 2w	198	3531.71	1190.09
C7 Hypo	C7 Hypo	14	d11-15	Wk2	C7 Hypo 2w	198	4761.12	1316.29
C7 Hypo	C7 Hypo	14	d11-15	Wk2	C7 Hypo 2w	198	4589.18	907.59
C7 Hypo	C7 Hypo	14	d11-15	Wk2	C7 Hypo 2w	198	4950.11	820.45
C7 WT	WT	14	d11-15	Wk2	WT 2w	195	2574.91	1152.97
C7 WT	WT	14	d11-15	Wk2	WT 2w	195	1956.24	656.06
C7 WT	WT	14	d11-15	Wk2	WT 2w	185	2410.58	759.41
C7 WT	WT	14	d11-15	Wk2	WT 2w	353	4331.66	856.16
C7 WT	WT	14	d11-15	Wk2	WT 2w	353	3056.78	846.72
C7 WT	WT	14	d11-15	Wk2	WT 2w	353	4085.19	925.88
C7 WT	WT	14	d11-15	Wk2	WT 2w	184	3200.37	630.62
C7 WT	WT	14	d11-15	Wk2	WT 2w	184	3604.68	1010.88

## Sheet: Stimulated Stromal Cells
Cell.Line	Cell.Line.2	Treatment	Duration	LIF.Conc	GCSF.Conc	PGE2.Conc
USSC	USSC	Control	24h	29.171	0	953.979
USSC	USSC	Control	24h	19.866	0	930.758
USSC	USSC	Control	24h	27.24	0	977.607
USSC	USSC	IL1	24h	1939.86	10141	35385.7
USSC	USSC	IL1	24h	1759.38	11279	53396.7
USSC	USSC	IL1	24h	1479.52	9544	84070.8
NC	NHDF1	IL1	24h	322.53	46	1029.66
NC	NHDF1	IL1	24h	383.328	53	1471.82
NC	NC3	IL1	24h	631.318	59	2245
NC	NC3	IL1	24h	616.673	69	3429.77
RDEB	EB2	IL1	24h	240.101	236	4209.07
RDEB	EB2	IL1	24h	181.159	542	6482.58
RDEB	EB3	IL1	24h	253.839	62	7718.71
RDEB	EB3	IL1	24h	160.401	77	5080.93
RDEB	EB4	IL1	24h	431.798	504	3754.66
RDEB	EB4	IL1	24h	438.413	460	3895.47
RDEB	CK	IL1	24h	198.545	2444	32204.9
RDEB	CK	IL1	24h	187.944	2579	37118.7
RDEB	SS	IL1	24h	363.646	7086	8946.25
RDEB	SS	IL1	24h	321.619	7450	9416.31

## Sheet: Movement Data
Phenotype	Age	Time	Movement
Hypo UT	1wk	00:00:35.600000	35.63
Hypo UT	1wk	00:00:48.200000	48.19
Hypo UT	1wk	00:00:31.700000	31.66
Hypo UT	1wk	00:00:00	0
Hypo UT	2wk	00:00:28	28.01
Hypo UT	2wk	00:00:22.700000	22.71
Hypo UT	2wk	00:00:46.500000	46.52
Hypo UT	2wk	00:00:41.800000	41.78
Hypo USSC	1wk	00:01:40.300000	100.28
Hypo USSC	1wk	00:01:03.900000	63.89
Hypo USSC	1wk	00:01:13.200000	73.2
Hypo USSC	1wk	00:01:27.900000	87.91
Hypo USSC	2wk	00:01:17.700000	77.72
Hypo USSC	2wk	00:01:31.500000	91.52
Hypo USSC	2wk	00:01:27.800000	87.83

## Sheet: USSC 1day Treatment
Treatment	Age.Cat	Age.Treatment	P.hLIF	PGE2
C7 Hypo + USSC	2w	C7 Hypo + USSC 2w	12.096	22402.3
C7 Hypo + USSC	2w	C7 Hypo + USSC 2w	6.842	21280.7
C7 Hypo + USSC	2w	C7 Hypo + USSC 2w	82.599
C7 Hypo + USSC	2w	C7 Hypo + USSC 2w	99.488
C7 Hypo + USSC	2w	C7 Hypo + USSC 2w	98.072
C7 Hypo + USSC	2w	C7 Hypo + USSC 2w	93.767
C7 Hypo + USSC	1w	C7 Hypo + USSC 1w	33.782	46504.6
C7 Hypo + USSC	1w	C7 Hypo + USSC 1w	29.058	38652.9
C7 Hypo + USSC	1w	C7 Hypo + USSC 1w	103.692	83114.1
C7 Hypo + USSC	1w	C7 Hypo + USSC 1w	94.198	21710.6
C7 Hypo + USSC	1w	C7 Hypo + USSC 1w	75.143	40533.3
C7 Hypo + USSC	1w	C7 Hypo + USSC 1w	129.853	107089
C7 Hypo + USSC	1w	C7 Hypo + USSC 1w	85.355
WT	1w	WT 1w		34781
WT	1w	WT 1w		24135.8
WT	1w	WT 1w		109398
WT	2w	WT 2w		32377.7
WT	2w	WT 2w		35341.1
WT	2w	WT 2w		28688.5
WT	1w	WT 1w	11.501
WT	1w	WT 1w	12.376
WT	2w	WT 2w	20.61
WT	2w	WT 2w	11.955	14067.7
C7 Hypo	1w	C7 Hypo 1w	9.34549
WT	1w	WT 1w	0.779844
C7 Hypo	1w	C7 Hypo 1w	4.68888
C7 Hypo	2w	C7 Hypo 2w	15.0845	22033.8
WT	2w	WT 2w	16.6865
C7 Hypo	2w	C7 Hypo 2w	22.9314	24191.1
C7 Hypo	2w	C7 Hypo 2w		75011.5
C7 Hypo	1w	C7 Hypo 1w		20755.4
C7 Hypo	1w	C7 Hypo 1w		29134.6
C7 Hypo	1w	C7 Hypo 1w		37761.2
C7 Hypo	1w	C7 Hypo 1w		32296

## Sheet: RAW Macro Preconditioning
Treatment	Bio.Repeat	Tech.Repeat	IL1a.RQ	IL1b.RQ	IL1RN.RQ	IL1a.IL1RN
LPS	1	1	1	1	1	1
LPS	1	2	1	1	1	1
LIF+LPS	1	1	0.818	0.888	1.076	0.760223
LIF+LPS	1	2	0.863	0.909	1.126	0.76643
PGE2+LPS	1	1	0.64038	0.976709	0.760489	0.842063
PGE2+LPS	1	2	0.697695	0.619302	0.880151	0.7927
GCSF+LPS	1	1	0.68968	0.843816	0.626332	1.10114
GCSF+LPS	1	2	0.942547	0.74166	0.784245	1.20185
LPS	2	1	1	1	1	1
LPS	2	2	1	1	1	1
LIF+LPS	2	1	0.76897	0.849685	1.05482	0.729005
LIF+LPS	2	2	1.06807	1.03958	1.19086	0.896888
PGE2+LPS	2	1	0.79784	1.08192	0.995301	0.801607
PGE2+LPS	2	2	0.899315	1.17761	1.39724	0.643635
GCSF+LPS	2	1	0.991766	0.969358	0.71815	1.381
GCSF+LPS	2	2	1.58535	1.06465	0.98153	1.61518
LPS	3	1	1	1	1	1
LPS	3	2	1	1	1	1
LIF+LPS	3	1	0.607518	0.955945	1.01326	0.59957
LIF+LPS	3	2	0.607097	1.18263	1.16635	0.520511
PGE2+LPS	3	1	0.606776	1.03536	0.784744	0.773216
PGE2+LPS	3	2	0.584907	1.14696	0.92164	0.634638
GCSF+LPS	3	1	1.77441	1.084	0.719994	2.46447
GCSF+LPS	3	2	1.33323	1.04605	0.730412	1.82531

## Sheet: RAW Macro USSC
Treatment	Bio.Repeat	Tech.Repeat	IL1a.RQ	IL1b.RQ	IL1RN.RQ	IL1a.IL1RN
LPS	1	1	1	1	1	1
LPS	1	2	1	1	1	1
USSC+LPS	1	1	0.835	0.497	0.923	0.904659
USSC+LPS	1	2	0.87	0.517	0.992	0.877016
USSC aLIF+LPS	1	1	1.078	0.645	0.717	1.50349
USSC aLIF+LPS	1	2	1.297	0.652	0.692	1.87428
LPS	2	1	1	1	1	1
LPS	2	2	1	1	1	1
USSC+LPS	2	1	1.57352	0.752623	0.88148	1.78509
USSC+LPS	2	2	1.75686	0.857376	0.886996	1.98069
USSC aLIF+LPS	2	1	2.02933	0.989657	0.708088	2.86592
USSC aLIF+LPS	2	2	2.08349	1.02101	0.639493	3.25803
LPS	3	1	1	1	1	1
LPS	3	2	1	1	1	1
USSC+LPS	3	1	0.270744	0.612593	0.99654	0.271684
USSC+LPS	3	2	0.761544	0.790041	1.03383	0.736624
USSC aLIF+LPS	3	1	1.24057	0.64797	0.837406	1.48144
USSC aLIF+LPS	3	2	1.13131	0.75054	0.888227	1.27368
